# Supplementary material for: Impact of Electrostatic Disorder on Intramolecular Electronic Coupling in Organic Mixed Ionic–Electronic Conductors: A Combined GRRM, MD, and QM/MM-CDFT Study
Source: Molecules. 2026 Feb 25;31(5):774. doi: 10.3390/molecules31050774 (PMC12986055; doi:10.3390/molecules31050774)
Supplement: Supplementary file 1 [file molecules-31-00774-s001.zip]

Archive with 1 entries (1 files):
- molecules-4161715-supplementary.pdf
